# Supplementary material for: Alu hypomethylation in naturally and surgically postmenopausal women; a cross-sectional study
Source: PLoS One. 2022 Aug 25;17(8):e0273403. doi: 10.1371/journal.pone.0273403 (PMC9409535; doi:10.1371/journal.pone.0273403)
Supplement: S1 File — (XLSX) [file pone.0273403.s001.xlsx]

## Sheet: Sheet1
Menopause group	Age	BMI	Smoke status	Year since menopause	Total Alu level (%)
Surgical menopause	53	38.55	0	6	57.64
Surgical menopause	53	22.72	0	6	58.86
Surgical menopause	51	27.94	0	3	56.55
Surgical menopause	47	25.71	0	8	54.71
Surgical menopause	48	28.64	0	6	55.51
Surgical menopause	51	29.24	0	1	55.31
Surgical menopause	51	25.2	0	2	53.77
Surgical menopause	53	20.96	0	9	56.32
Surgical menopause	48	19.24	0	5	67.14
Surgical menopause	48	28.54	0	3	70.2
Surgical menopause	53	27.4	0	7	65.86
Surgical menopause	51	19.72	0	6	68.66
Surgical menopause	53	23.73	0	6	64.19
Surgical menopause	48	47.75	0	5	64.43
Surgical menopause	51	23.05	0	3	58.01
Surgical menopause	54	20.82	0	8	59.95
Surgical menopause	54	24.9	0	2	59.69
Surgical menopause	55	26.95	0	5	54.17
Surgical menopause	54	27.61	0	5	60.36
Surgical menopause	50	23.88	0	2	58.93
Surgical menopause	51	26.48	0	9	54.24
Surgical menopause	50	29.59	0	7	57.69
Surgical menopause	55	21.64	0	10	62.25
Surgical menopause	49	35.52	0	2	61.64
Surgical menopause	53	27.94	0	2	61.51
Surgical menopause	46	20.34	0	2	62.03
Surgical menopause	47	22.07	0	1	59.53
Surgical menopause	49	20.31	0	4	61.87
Surgical menopause	50	21.95	0	10	58.81
Surgical menopause	48	32.17	0	1	59.95
Surgical menopause	50	22.3	0	1	33.96
Surgical menopause	51	31.81	0	1	66.11
Surgical menopause	45	24.24	0	1	61.44
Surgical menopause	46	19.57	0	6	64.06
Surgical menopause	52	29.43	0	4	68.36
Surgical menopause	52	27.11	0	4	65.4
Surgical menopause	51	28.23	0	4	66.35
Surgical menopause	51	27.56	0	3	65.59
Surgical menopause	50	17.58	0	10	67.72
Surgical menopause	53	26.37	0	9	60.63
Surgical menopause	47	26.95	0	2	66.38
Surgical menopause	52	26.8	0	2	61.1
Surgical menopause	52	21.49	0	4	61.61
Surgical menopause	51	28.44	0	4	51.19
Surgical menopause	52	29.94	0	2	51.46
Surgical menopause	49	35	0	3	53.93
Surgical menopause	50	20.2	0	2	58.25
Surgical menopause	50	27.73	0	3	53.19
Surgical menopause	49	26.81	0	1	58.53
Surgical menopause	50	25.67	0	5	60.46
Surgical menopause	52	25.97	0	5	54.93
Surgical menopause	53	21.37	0	5	60.08
Surgical menopause	50	22.11	0	1	56.97
Surgical menopause	52	35.76	0	1	57.78
Surgical menopause	52	31.22	0	7	53.9
Surgical menopause	52	25.15	0	4	51.2
Surgical menopause	54	21.09	0	4	55.57
Surgical menopause	50	26.62	0	3	51.19
Surgical menopause	49	17.85	0	4	57.06
Surgical menopause	50	21.22	0	5	61.22
Natural menopause	53	20.83	0	5	48.76
Natural menopause	53	21.64	0	4	59.91
Natural menopause	53	33.08	0	9	56.13
Natural menopause	54	22.87	0	4	54.67
Natural menopause	53	24.06	0	4	50.73
Natural menopause	50	29.17	0	1	55.21
Natural menopause	53	18.46	0	7	55.6
Natural menopause	50	24.22	0	2	59.48
Natural menopause	54	29.72	0	3	59.99
Natural menopause	54	24.85	0	4	59.62
Natural menopause	54	27.53	0	4	54.15
Natural menopause	55	23.95	0	10	56.52
Natural menopause	50	22.21	0	7	60.11
Natural menopause	52	21.36	0	4	54.53
Natural menopause	50	23.83	0	1	52.81
Natural menopause	51	26.27	0	3	54.65
Natural menopause	52	22.19	0	2	57.59
Natural menopause	49	21.34	0	5	56.33
Natural menopause	50	21.49	0	3	57.26
Natural menopause	49	22.43	0	2	57.83
Natural menopause	46	28.38	0	8	57.04
Natural menopause	49	19.15	0	1	57.09
Natural menopause	47	18.36	0	1	57.64
Natural menopause	49	21.3	0	1	57.66
Natural menopause	55	24.54	0	2	57.31
Natural menopause	49	23.68	0	2	65.41
Natural menopause	47	18.67	0	1	61.54
Natural menopause	48	23.52	0	1	56.98
Natural menopause	48	18.73	0	2	53.47
Natural menopause	48	20.57	0	4	58.9
Natural menopause	53	22.52	0	5	61.4
Natural menopause	50	21.08	0	3	62.38
Natural menopause	53	17.09	0	8	60.86
Natural menopause	53	22.98	0	3	59.5
Natural menopause	52	21.03	0	5	60.55
Natural menopause	52	25.71	0	3	63.5
Natural menopause	52	30.08	0	3	60.07
Natural menopause	51	20.08	0	2	56.79
Natural menopause	51	22.66	0	3	61.18
Natural menopause	50	18.4	0	2	61.38
Natural menopause	50	24.29	0	1	59.32
Natural menopause	52	24	0	1	63.16
Natural menopause	50	33.28	0	1	60.31
Natural menopause	52	24.69	0	4	56.25
Natural menopause	51	18.13	0	10	55.41
Natural menopause	51	23.37	0	2	56.96
Natural menopause	51	24.24	0	2	57.12
Natural menopause	51	30.02	0	2	56.18
Natural menopause	52	21.15	0	4	61.92
Natural menopause	51	24.86	0	3	59.53
Natural menopause	52	33.54	0	4	59.53
Natural menopause	51	22.76	0	1	49.8
Natural menopause	46	21.94	0	1	55.49
Natural menopause	51	24.89	0	3	57.67
Natural menopause	50	27.03	0	3	49.73
Natural menopause	50	22.19	0	2	55.49
Natural menopause	45	20.78	0	1	59.33
Natural menopause	48	24.65	0	1	53.41
Natural menopause	48	25.12	0	1	58.68
Natural menopause	47	27.06	0	1	62.34
Pre-menopuase	49	23.83	0		62.51
Pre-menopuase	50	31.11	0		56.24
Pre-menopuase	55	23.33	0		60.71
Pre-menopuase	50	20.83	0		61.51
Pre-menopuase	50	32.69	0		59.91
Pre-menopuase	53	23.78	0		57.23
Pre-menopuase	49	29.97	0		58.2
Pre-menopuase	50	23.07	0		62.19
Pre-menopuase	49	34.22	0		58.33
Pre-menopuase	50	36.57	0		59.9
Pre-menopuase	53	26.56	0		62.39
Pre-menopuase	50	25.78	0		64.01
Pre-menopuase	48	24.97	0		71.32
Pre-menopuase	52	27.24	0		67.83
Pre-menopuase	53	29.17	0		66.37
Pre-menopuase	50	24.65	0		58.48
Pre-menopuase	46	19.04	0		59.83
Pre-menopuase	47	26.31	0		63.85
Pre-menopuase	46	26.62	0		62.93
Pre-menopuase	45	19.31	0		60.49
Pre-menopuase	51	20.79	0		58.61
Pre-menopuase	47	24.97	0		58.75
Pre-menopuase	48	25.96	0		63.98
Pre-menopuase	49	25.35	0		60.02
Pre-menopuase	48	31.61	0		58.68
Pre-menopuase	49	29.16	0		60.64
Pre-menopuase	47	27.29	0		57.97
Pre-menopuase	51	24.32	0		58.7
Pre-menopuase	51	24.84	0		58.58
Pre-menopuase	53	29.78	0		60.73
Pre-menopuase	48	29.99	0		69.05
Pre-menopuase	48	18.31	0		64.9
Pre-menopuase	54	25.24	0		54.66
Pre-menopuase	54	22.38	0		67.39
Pre-menopuase	55	20.81	0		67.43
Pre-menopuase	50	27.09	0		63.3
Pre-menopuase	50	27.89	0		60.56
Pre-menopuase	50	19.78	0		60.7
Pre-menopuase	51	26.01	0		58.02
Pre-menopuase	52	22.07	0		61.88
Pre-menopuase	53	29	0		62.58
Pre-menopuase	52	28.77	0		56.86
Pre-menopuase	50	18.73	0		62.55
Pre-menopuase	53	21.23	0		63.7
Pre-menopuase	52	27.73	0		63.53
Pre-menopuase	51	21.67	0		61.6
Pre-menopuase	51	29.97	0		55.88
Pre-menopuase	54	33.33	0		58.34
Pre-menopuase	51	24.88	0		52
Pre-menopuase	51	22.07	0		60.09
Pre-menopuase	52	23.75	0		56.92
Pre-menopuase	51	23.24	0		56.81
Pre-menopuase	52	24.65	0		58.47
Pre-menopuase	51	19.69	0		56.74
Pre-menopuase	54	22.66	0		56.93
Pre-menopuase	53	24.06	0		58.35
Pre-menopuase	53	30.48	0		58.27
Pre-menopuase	52	19.91	0		55.78
Pre-menopuase	52	23.63	0		55.77
Pre-menopuase	52	24	0		56.62
